# Supplementary material for: Nanopore Sequencing in Mycobacterial Diagnostics: Clinical and Laboratory Roles of mNGS and tNGS
Source: Diagnostics (Basel). 2026 Jun 15;16(12):1850. doi: 10.3390/diagnostics16121850 (PMC13297816; doi:10.3390/diagnostics16121850)
Supplement: Supplementary file 1 [file diagnostics-16-01850-s001.zip]

Archive with 6 entries (5 files):
- diagnostics-4290692-supplementary/
- diagnostics-4290692-supplementary/File_S1_Search_Strategies.pdf
- diagnostics-4290692-supplementary/File_S2_Extraction_Framework.pdf
- diagnostics-4290692-supplementary/File_S3_Screening_Disposition.pdf
- diagnostics-4290692-supplementary/Table_S1_Study_Matrix.pdf
- diagnostics-4290692-supplementary/Table_S2_QUADAS2_Summary.pdf
